# Supplementary material for: An Integrated Analysis of Tumor Purity of Common Central Nervous System Tumors in Children Based on Machine Learning Methods
Source: Front Genet. 2021 Dec 3;12:707802. doi: 10.3389/fgene.2021.707802 (PMC8678112; doi:10.3389/fgene.2021.707802)
Supplement: Supplementary file 1 [file Table1.XLSX]

## Sheet: S1
Supplementary Table-S1: Basic information of public datasets used in this study
Accession numbers	Platform used	No. of input patients	Pathological Diagnosis
GSE90496	Illumina HumanMethylation450 BeadChip	1074	Medulloblastoma, ependymoma, pilocytic astrocytoma, diffuse midline glioma, atypical teratoid/rhabdoid tumor, embryonal tumor with multilayered rosettes
GSE85218	Illumina HumanMethylation450 BeadChip, Affymetrix Human Gene 1.1 ST Array	763	Medulloblastoma
GSE117130	Illumina HumanMethylation450 BeadChip, Infinium MethylationEPIC	212	Ependymoma
E-MTAB-5528	E-MTAB-5528	103	High grade gliomas, diffuse intrinsic pontine glioma
GSE64415	Affymetrix Human Genome U133 Plus 2.0 Array	209	Ependymoma
GSE65362	Illumina HumanMethylation450 BeadChip	209	Ependymoma
GSE44971	Affymetrix Human Genome U133 Plus 2.0 Array	58	Pilocytic astrocytoma
GSE44684	Illumina HumanMethylation450 BeadChip	58	Pilocytic astrocytoma
GSE64019	Affymetrix Human Genome U133 Plus 2.0 Array	30	Atypical teratoid/rhabdoid tumor
GSE35493	Affymetrix Human Genome U133 Plus 2.0 Array	20	Atypical teratoid/rhabdoid tumor
